# Supplementary material for: Limitations of Nerve Fiber Density as a Prognostic Marker in Predicting Oncological Outcomes in Hepatocellular Carcinoma
Source: Cancers (Basel). 2022 Apr 29;14(9):2237. doi: 10.3390/cancers14092237 (PMC9103173; doi:10.3390/cancers14092237)
Supplement: Supplementary file 1 [file cancers-14-02237-s001.zip]

Archive with 1 entries (1 files):
- cancers-1647430-supplementary.pdf
